# Supplementary material for: Straw mulching for enhanced water use efficiency and economic returns from soybean fields in the Loess Plateau China
Source: Sci Rep. 2022 Oct 12;12:17111. doi: 10.1038/s41598-022-21141-3 (PMC9556545; doi:10.1038/s41598-022-21141-3)
Supplement: Supplementary file 1 — Supplementary Information. [file 41598_2022_21141_MOESM1_ESM.xlsx]

## Sheet: Sheet1
2017	seedling		PMP	PMF	SM	CK				2018	seedling		PMP	PMF	SM	CK
	soil depth（cm）	5	33.8333	32.8333	26.7778	29.6111					soil depth（cm）	5	32.6111	30.7778	25.3889	29.3333
		10	31.4444	30.2222	24.7778	26.3889						10	30.1111	28.2222	23.3889	26.1111
		15	29.7778	28.4444	23.3333	25.1667						15	27.6111	26.1667	22.3333	24.6111
		20	26.7778	26.1111	20.7222	22.8333						20	25.4444	24.7222	20.7778	23.1667
		25	26.5556	25.3333	20.1111	22.0556						25	25.2778	24.1667	20	22.6667
	flowering		PMP	PMF	SM	CK							PMP	PMF	SM	CK
		5	29.1111	29	26.5556	28.3889						5	30.6667	29.9444	28	29.6667
		10	28.6111	28.4111	25.6111	27.4111						10	27.4167	26.7222	25.3333	26.4167
		15	26.8889	26	23.9444	25.42						15	26.5	25.9722	24.2667	24.95
		20	24.7222	24.2667	21.5	23.7222						20	24.5	24.2111	23.5	24.3333
		25	24.5556	23.3444	20.9444	23.3889						25	24.1667	23.6667	22.7333	23.5
	pod-setting		PMP	PMF	SM	CK							PMP	PMF	SM	CK
		5	28.9222	28.6111	27.2778	27.8333						5	28.0556	27.7778	26.5	27
		10	26.1667	26.0322	25.7778	25.6111						10	26.2222	25.6667	25.7222	25.5
		15	25.3222	25.6333	25.6111	25.8889						15	25.1111	25.0556	24.0556	24.3333
		20	23.7222	24.3333	23.9444	24.1667						20	22.5	23.2222	22.9444	22.1111
		25	24.5556	24.1667	23.6111	24.1111						25	22.6667	22.2222	23.0556	21.96
pod-filling			PMP	PMF	SM	CK							PMP	PMF	SM	CK
		5	20.7222	20.7222	18.3889	20.7778						5	21.6667	21.5	17.3333	19.9167
		10	18.1444	18.6667	17.4444	17.8444						10	19.3333	19.0833	16.4167	17.1667
		15	17.8333	17.6111	16.4444	17.3889						15	17.3333	17.1667	15.8333	16.9167
		20	15.9444	16.1111	14.2778	15.6667						20	16.3333	16.0833	14.0833	15.8333
		25	15.2778	15.7778	14.7222	15.4444						25	17	16.5833	13.8333	14.4167
	mature		PMP	PMF	SM	CK							PMP	PMF	SM	CK
		5	26.5556	26.7778	25.9444	26.1111						5	27.0667	27.3	26.1333	26.3167
		10	26	25.8889	25.4222	25.7						10	25.3333	25.0833	24.4167	24.8667
		15	26	25.8889	25.3889	25.5889						15	24.3333	24.1667	23.5333	23.9167
		20	25.8222	25.8778	24.3889	25.0556						20	23.3333	23.0833	22.5833	23.0333
		25	26.0556	25.8333	25.1111	25.2556						25	24	23.8833	22.8333	22.9967

## Sheet: Sheet2
			4.46778	3.37889	-2.06556	0.00111111				3.03111	1.63111	-2.80222	-0.00222222
			1.12778	0.554444	-1.93889	0.0162222				0.88	0.333333	-1.00333	0.00333333
			2.79778	1.96667	-2.00222	0.00866667	#DIV/0!	#DIV/0!	#DIV/0!	1.95556	0.982222	-1.90278	0.000555556
